# Supplementary material for: Beyond the Myths: Brazilian Consumer Perceptions of Functional Food
Source: Foods. 2024 Dec 22;13(24):4161. doi: 10.3390/foods13244161 (PMC11675342; doi:10.3390/foods13244161)
Supplement: Supplementary file 1 [file foods-13-04161-s001.zip]

Archive with 1 entries (1 files):
- foods-3381998-supplementary.pdf
